# Supplementary material for: A Transcriptomic Analysis of Laryngeal Dysplasia
Source: Int J Mol Sci. 2024 Sep 7;25(17):9685. doi: 10.3390/ijms25179685 (PMC11395940; doi:10.3390/ijms25179685)
Supplement: Supplementary file 1 [file ijms-25-09685-s001.zip]

Archive with 1 entries (1 files):
- ijms-3159924-supplementary.pdf
